# Supplementary material for: Activation of temperature-sensitive TRPV1-like receptors in ARC POMC neurons reduces food intake
Source: PLoS Biol. 2018 Apr 24;16(4):e2004399. doi: 10.1371/journal.pbio.2004399 (PMC5915833; doi:10.1371/journal.pbio.2004399)
Supplement: S1 Data — (XLSX) [file pbio.2004399.s012.xlsx]

## Sheet:  Fig 1G & H
aCSF							AMG9810							Trpv1 shRNA
File name	34°C	35°C	36°C	37°C	38°C		File name	34°C	35°C	36°C	37°C	38°C		File name	34°C	35°C	36°C	37°C	38°C
15n05005	-49	-46.5	-44.1	-43.2	-42		16126001	-53.4	-50	-51.7	-51	-50.8		16317014	-60.7	-59.2	-61.3	-62.9	-62.1
	-47.8	-45.5	-43.9	-42	-41			-52	-49.9	-50.7	-50	-51.4			-62.7	-60.3	-59.8	-61.8	-59.2
	-48.4	-46.5	-43.9	-42.6	-41			-53.1	-49	-50.2	-51.9	-51.7			-62.6	-60	-59.7	-59.5	-61
	-49.7	-45.5	-42.9	-40.9	-40.6			-52.9	-49.9	-52	-50.5	-52			-61.5	-60.9	-58.6	-6.3	-64.4
	-49.6	-46.1	-44.1	-41	-40.9			-51.9	-50.7	-51.4	-52.5	-50			-61.3	-61.5	-55.8	-62.4	-63.9
	-49.1	-45.3	-42.7	-42	-42.4			-50.8	-49.4	-52.2	-51.6	-51.7			-65.3	-62.4	-55.7	-63.8	-65
	-49	-46.7	-43.9	-42.3	-42.6			-53.4	-49.4	-51.1	-52.2	-52.9			-65.2	-61.4	-59.2	-62.6	-65.2
	-48.2	-46.2	-43.3	-42.7	-41.5			-52.9	-51.3	-51	-51.3	-52.9			-67	-60.4	-58.3	-62.3	-64.8
	-48.7	-45.5	-42.6	-44.6	-41.4			-51.9	-51.3	-48.7	-51.3	-51.1			-65.2	-58.6	-56.9	-58.3	-63.3
	-49	-46.4	-43.8	-43.8	-43			-51	-50	-51	-52.5	-52			-65	-61.3	-60	-61.5	-63.6
15n06002	-42	-42	-38.8	-34.3	-33.1		16126002	-71.6	-75.4	-75.2	-74	-73.5		16317019	-59.1	-60.7	-61.3	-60.3	-61.2
	-41.8	-39.7	-39.5	-32	-33.9			-71.9	-74.9	-75.1	-74.2	-73.4			-60.1	-62.7	-61.3	-61	-60
	-41.7	-40.1	-37.1	-31.7	-33.3			-73.1	-74.9	-75.1	-74.5	-73.9			-60.7	-66.1	-61.8	-63	-61
	-41.8	-40.9	-37.8	-35.7	-32.5			-72.9	-76	-75.4	-74.2	-73.1			-60.1	-60.6	-62	-61.8	-61
	-40.1	-41.2	-38.1	-34	-31.4			-72.8	-75.4	-74.8	-74	-74			-60	-61.3	-60.7	-61.6	-60.4
	-41.2	-38.5	-34.9	-34.5	-30.1			-73.2	-75.5	-75.5	-74.9	-73.7			-59.8	-60.3	-59.8	-61	-62
	-44.3	-39.7	-36.5	-34.9	-31			-73.9	-75.5	-75.4	-73.5	-73.2			-59.8	-64.2	-58.1	-62.4	-60.7
	-42.4	-39.1	-37.2	-31.4	-31.1			-74	-76	-75.7	-74.3	-73.1			-59.8	-62.9	-59.5	-62.6	-60.4
	-42.9	-38.8	-36.6	-32	-30.1			-73.7	-75.7	-75.2	-74.5	-73.9			-60.3	-61.6	-60	-62	-61.5
	-41.7	-39.7	-36.6	-33.3	-30.4			-74.6	-75.8	-75.2	-73.4	-72.9			-59.8	-62.9	-59.7	-60.7	-63.2
15n06005	-45.2	-41.8	-40.1	-40	-40.1		16126007	-54.3	-58.3	-56.9	-54.9	-51.9		16317021	-50.2	-51.3	-48.5	-44.1	-47.5
	-45	-42.6	-40.3	-41.2	-41.5			-56	-58.9	-56.9	-55.2	-49.9			-51.9	-50.8	-46.8	-46.1	-47.1
	-44.7	-42.3	-39.4	-39.4	-40.6			-55.7	-59.2	-55.5	-55.2	-50.8			-51.1	-51.9	-46.1	-44.9	-47.9
	-45.5	-44.4	-39.1	-38.5	-43.5			-55.7	-57.4	-55.1	-54.8	-52.8			-51.4	-50.2	-47.9	-45.9	-46.7
	-45.5	-42.6	-42.3	-40.6	-41.7			-56.3	-58.1	-54.8	-54.2	-52.3			-52.6	-50.5	-47.1	-47	-46.7
	-45	-42.3	-45.9	-41	-38.9			-56.3	-59.6	-53.7	-54.8	-49.9			-51.4	-48.2	-46.5	-44.9	-48.5
	-44.7	-41.2	-42.9	-40.7	-40.3			-53.6	-59.2	-54.2	-54.2	-50.2			-50.2	-49.7	-45.8	-45.6	-47.8
	-44.9	-41.4	-41.4	-42.9	-43.5			-55.2	-60	-53.9	-53.4	-49.9			-51.4	-49.4	-46.1	-44.4	-46.8
	-42.3	-42.9	-41.5	-40	-41.5			-55.1	-61.2	-55.5	-55.8	-49.7			-51.3	-49.3	-47.8	-45	-44.4
	-43.6	-42.9	-41.5	-41	-42.7			-55.4	-59.8	-55.7	-54.9	-48.8			-52.3	-46.8	-46.7	-44.3	-50
15n11006	-57.5	-54.8	-56	-39.8	-36.5		16126008	-51.1	-50.5	-51.9	-47.6	-46.1		16317022	-68.5	-66.8	-65.8	-63.2	-61.3
	-58	-55.2	-55.5	-30.8	-36			-50.4	-49.7	-50.8	-48.4	-45.8			-68.4	-67.1	-65.8	-63	-60
	-58.1	-55.2	-54.2	-33.7	-35.4			-52.3	-48.2	-50.2	-49.4	-45.3			-68.8	-67.9	-65.2	-62.9	-60
	-58.6	-56	-53.7	-32.7	-40.7			-47.6	-49.6	-48.2	-48.8	-43.9			-69.1	-67.3	-65.3	-62.6	-59.8
	-59.2	-54.9	-52.8	-34.5	-39.2			-47.1	-49.9	-49.1	-50	-39.4			-68.2	-66.1	-64.8	-63	-59.8
	-59.4	-55.2	-55.5	-36.6	-37.2			-42.4	-48.4	-46.8	-51.7	-44.4			-68.7	-67.1	-64.8	-63.9	-59.2
	-57.7	-54.2	-54.9	-37.8	-37.7			-48.8	-51.4	-48.5	-51.7	-47.8			-67.7	-66.8	-64.1	-61.5	-58.7
	-55.7	-54.6	-53.9	-43.2	-38			-49.9	-50.7	-48.5	-50	-47.1			-67.7	-67.4	-63.9	-61.5	-58.3
	-56	-55.2	-54.2	-36.8	-40			-49	-51.9	-49.6	-50.8	-48.7			-67.3	-67.1	-63.9	-61.6	-56.6
	-58	-55.5	-53.9	-35.7	-36.6			-49.6	-51.3	-46.5	-49.9	-48.4			-67.6	-67.3	-63.8	-62	-56.3
15n12001	-59.8	-54.3	-53.3	-42.7	-41.2		16126010	-49	-51.9	-48.1	-49.1	-47.6		16321006	-59.4	-58	-54.9	-56.8	-54.6
	-58.3	-52.9	-54.6	-41.7	-40.1			-52.2	-52	-48.8	-49	-48.2			-59.5	-54.6	-59.1	-57.4	-53.4
	-58.9	-54.5	-54.3	-38.6	-39.7			-53.9	-54.2	-48.8	-51.4	-48.5			-58.7	-57.5	-59.7	-57.4	-53.4
	-53.9	-53.6	-53.9	-40.4	-38.8			-53.6	-50.8	-49.1	-53.6	-48.7			-58.9	-55.5	-59.7	-55.2	-50.8
	-56.9	-55.4	-53.3	-41.8	-37.4			-50.4	-51	-49.3	-53.7	-46.1			-58	-56.9	-58.4	55.8	-53.1
	-57.4	-54.9	-54.6	-40.6	-39.2			-58.4	-48.8	-49.4	-50.8	-46.5			-58.1	-56.8	-61.3	-56.8	-53.1
	-57.8	-55.2	-53.3	-41.8	-39.7			-57.8	-49	-48.5	-51.4	-49			-59.1	-56.8	-58.7	-57.2	-55.4
	-58	-55.4	-53.3	-41.7	-40.1			-58	-51	-45	-50.8	-48.8			-59.5	-57.5	-59.7	-55.7	-52.9
	-58.6	-55.7	-54.5	-43.6	-39.1			-55.7	-49.9	-48.1	-50.8	-52			-58.7	-58.7	-59.5	-54.3	-55.5
	-58.3	-56.5	-52.3	-42.9	-39.7			-56.3	-48.7	-49.1	-52.9	-52			-57.4	-57.8	-57.7	-55.8	-54.5
15n11002	-43.6	-41	-39.7	-40.9	-35.9		16128007	-57.5	-55.8	-55.2	-55.1	-52.8		16321010	-55.2	-52.6	-52.2	-50.2	-49.3
	-41.4	-39.8	-38.5	-39.2	-36.8			-59.5	-58	-55.5	-56	-53.6			-55.4	-53.3	-51.4	-50.2	-50.5
	-41.7	-40.6	-37.5	-37.7	-35.1			-58.7	-56.8	-55.7	-55.5	-54.9			-53.9	-52.5	-50.7	-50.7	-49.3
	-42.3	-39.7	-38.6	-37.1	-35.6			-57.5	-55.8	-54.5	-56.2	-52.5			-54.6	-52.3	-51.6	-49.9	-51.4
	-41	-41	-40.1	-34.3	-35.6			-57.8	-56.9	-53.3	-54.9	-55.5			-52.5	-52.2	-49.9	-49.6	-48.4
	-42	-40	-39.8	-37.5	-35.7			-58.7	-56.9	-53.7	-56.3	-54.6			-52.6	-51.7	-49.3	-49	-49
	-41	-41.5	-39.5	-37.1	-34.6			-57.5	-57.5	-55.5	-57.1	-55.2			-53.4	-51.4	-51	-49.3	-49.4
	-40.4	-40.3	-40.3	-37.4	-34.8			-57.4	-57.1	-55.8	-55.2	-56.2			-53.6	-51.7	-50.5	-50.8	-49.9
	-41.8	-40.4	-40.7	-36.2	-36			-59.2	-56	-56.3	-57.8	-55.8			-56.6	-52.3	-49.3	-51.4	-50.4
	-40.9	-38.9	-41	-38.5	-33.3			-58.5	-56.5	-56	-57.7	-56.3			-53.9	52	-49.9	-49.9	-49.9
15n12000	-58	-54	-54	-44.7	-40.7		16128009	-50.2	-50.8	-48.5	-47.9	-49.3		16322003	-60.3	-59.7	-59.4	-59.2	-60.6
	-58	-55.4	-53.3	-41.2	-40.9			-50.5	-50.5	-49.1	-47	-48.4			-60.3	-59.5	-61	-60.3	-59.2
	-59.1	-54	-54.3	-39.1	-41.5			-49.7	-49.4	-47.3	-47	-47.8			-59.1	-58.4	-60.1	-60.4	-59.8
	-59.8	-54.5	-54.2	-40.1	-41.4			-52.5	-49.6	-48.4	-46.8	-46.5			-59.5	-59.7	-61.5	-60.9	-57.8
	-58.1	-54.9	-54.5	-43	-37.5			-50.7	-48.8	-49	-47.5	-48.8			-60	-60.1	-61.6	-60.4	-59.4
	-58.7	-55.8	-53.7	-43.3	-38.6			-50	-49.3	-49.6	-48.1	-47.6			-60.6	-58.9	-61.5	-60.3	-58.7
	-58.6	-55.8	-54.6	-41.7	-40.4			-50.8	-49.6	-47.8	-48.8	-48.1			-61.6	-61.2	-62.6	-60.4	-59.7
	-57.5	-56.5	-54.2	-43.5	-38.9			-51.1	-49.6	-49.3	-49.3	-47.6			-61	-59.5	-62.4	-59.8	-58.9
	-55.5	-55.7	-54.6	-43.9	-38.5			-50.5	-48.5	-50.4	-49.3	-49.3			-61.5	-60.3	-61.3	-59.1	-60.7
	-59.4	-56.3	-53.3	-42.4	-41.7			-51	-48.8	-48.7	-47.9	-49.4			-60.1	-60.9	-61.6	-59.8	-59.7
15n24011	-39.1	-38.6	-37.8	-38.1	-36		16128011	-38.8	-39.7	-38.8	-39.8	-36.2		16322008	-68.2	-65.2	-61.6	-61.2	-60.6
	-38.8	-38.6	-38.6	-36.9	-35.7			-38.5	-40	-38.3	-38.6	-35.4			-67.9	-65.3	-62	-62.1	-60.1
	-39.2	-39.1	-39.2	-36.9	-34.9			-39.7	-40	-38	-37.8	-36.3			-66.5	-64.5	-62.3	-62.4	-60
	-39.5	-39.8	-38.5	-36.8	-36			-38.8	-39.8	-38.6	-38.1	-36.8			-66.2	-64.8	-62.3	-62	-60.3
	-39.2	-38.5	-39.4	-36.6	-36			-39.5	-39.1	-37.7	-38	-37.7			-67.3	-63.5	-62.1	-61.2	-60.6
	-39.4	-39.1	-39.4	-36.9	-35.2			-39.7	-39.2	-38.3	-37.8	-37.1			-67.1	-64.5	-61.6	-61.5	-60.1
	-39.7	-40.4	-38	-36.6	-35.4			-39.5	-40.7	-38.1	-37.4	-39.8			-65.6	-63.6	-62.6	-60.7	-60.7
	-40.3	-40	-38	-37.2	-35.1			-39.4	-39.8	-38.1	-38.1	-40			-65	-62.7	-62.1	-60.7	-60.3
	-38.3	-38.9	-38.6	-37.8	-34.9			-40	-38.9	-38.6	-36.9	-39.8			-65.8	-63.8	-62	-60.7	-60.4
	-39.4	-40	-38	-36.5	-35.7			-40	-40.3	-37.4	-36.9	-38.9			-65.3	-63.8	-61.8	-60.7	-61
15n25005	-44.9	-42.6	-38	-35.7	-37.8		16128013	-47.9	-44.9	-46.7	-41.7	-45.3		16322009	-61.8	-62	-62.7	-63.6	-63.9
	-45	-41.5	-37.4	-36.3	-35.7			-48.4	-45.3	-47	-41.2	-45.6			-60.9	-61.8	-63.8	-63.3	-64.2
	-45.3	-40.3	-37.1	-35.4	-35.7			-49.6	-46.1	-45.8	-41.4	-45.8			-60.1	-61.5	-61.5	-62.4	-62.4
	-45.3	-39.4	-36.5	-36.3	-36.3			-48.7	-46.1	-46.8	-40.7	-44.3			-59.5	-64.4	-61.8	-60.1	-62.3
	-47.1	-38	-36.2	-35.7	-35.2			-47.6	-45	-46.8	-40.9	-44.4			-60	-64.7	-61.3	-62.6	-63
	-45.5	-38	-36	-35.1	-36			-48.1	-45.2	-46.1	-43	-45.6			-60.7	-64.2	-62.6	-62.7	-61.8
	-45.6	-38.8	-35.9	-35.7	-36			-46.8	-46.2	-46.8	-43.6	-44.1			-60.3	-63.2	-60	-62.9	-61.5
	-44.7	-39.4	-36.5	-34.8	-37.2			-47.1	-44.4	-46.8	-43.9	-45.9			-61.3	-63.6	-62.9	-63	-60.6
	-44.4	-39.5	-36.6	-34.8	-37.4			-47	-45.8	-46.5	-45.5	-45.6			-63	-62.3	-64.4	-64.1	-60.3
	-45.8	-39.2	-36.9	-34.9	-35.7			-47	-46.4	-46.8	-46.1	-45.2			-62.4	-63.5	-63.6	-62.9	-60.7
15n27000	-63.3	-60.1	-51.9	-50.2	-43		16129001	-56	-57.5	-55.8	-58.1	-54		16322010	-60	-59.8	-57.1	-59.1	-52.5
	-63.6	-60.3	-52.5	-47.3	-43.8			-55.4	-58.3	-56.8	-57.1	-53.7			-60	-60.3	-56.9	-57.5	-52.3
	-63.8	-59.4	-51	-47.9	-42.7			-54.9	-58	-55.8	-57.7	-54.3			-60	-59.7	-57.8	-56.9	-55.2
	-63.2	-58.9	-52.5	-49.3	-44.7			-55.5	-56.9	-55.1	-57.1	-54.2			-59.8	-59.2	-56.3	-56.2	-53.1
	-62.3	-58.6	-50.7	-47.9	-42			-55.1	-58.6	-54.9	-57.7	-53.9			-60.7	-59.7	-56.3	-56.2	-52.5
	-63	-58.3	-47.5	-46.1	-43.9			-55.4	-58.1	-55.2	-56.3	-53.7			-61	-59.7	-55.2	-59.9	-55.8
	-63.3	-58.7	-52.8	-47	-45.9			-54.3	-59.4	-56.2	-55.8	-53.1			-59.8	-58	-57.7	-54.5	-53.9
	-62.1	-58	-53.7	-46.8	-45.5			-55.8	-60.3	-56.3	-57.2	-53.3			-60	-59.7	-56.9	-52.8	-52.6
	-62.4	-58.1	-52.9	-47.1	-44.1			-56	-60.4	-56.5	-55.7	-54.6			-60.1	-57.2	-57.7	-54.9	-53.9
	-63.3	-59.1	-50.7	-47.5	-44.9			-55.1	-59.7	-56.9	-54.3	-54.3			-59.8	-59.2	-58.7	-55.2	-53.4
							16129003	-67.9	-68.2	-62.4	-64.5	-63.8		16322011	-58.6	-61.2	-56.3	-54.8	-52.3
								-67.7	-68.8	-61.3	-63.6	-65.2			-57.1	-59.5	-57.2	-54.8	-49.4
								-68.4	-65.8	-61	-63.6	-65.6			-59.1	-58.3	-56	-53.4	-49.6
								-66.5	-65.2	-60.6	-63	-66.4			-55.8	-59.8	-56.6	-55.8	-54.3
								-67.3	-64.4	-62.6	-63.9	-66.4			-58.3	-62	-58.9	-53.4	-52
								-67.9	-64.5	-63.8	-64.2	-66.4			-59.2	-59.5	-56.8	-54.5	-52.8
								-67.6	-63.3	-64.5	-63.8	-66.2			-58.3	-58.4	-58.1	-52.3	-52.9
								-67.9	-62.1	-63.5	-65.5	-67.4			-59.1	-58.1	-55.4	-52.6	-55.8
								-69.4	-62.6	-64.4	-63.9	-64.5			-59.8	-59.4	-56.6	-50.2	-55.1
								-68.4	-63.8	-63.8	-64.8	-65.2			-58.7	-62	-57.5	-49.4	-54.8

## Sheet: Fig 2C
	Food Intake (g)
	Sal			cap
Mouse#	4 hrs	8 hrs	12 hrs	4 hrs	8 hrs	12 hrs
1	1.3	3.4	4.7	1.1	3	4.1
2	1.3	3.1	4.4	1	2.9	3.9
3	1.8	2.9	4.7	0.6	1.8	2.4
4	1.6	3.2	4.8	0.8	2.9	3.7
5	1.6	1.7	3.3	1	2	3
6	1.2	2.5	3.7	1.1	2.3	3.4
7	1.2	2.9	4.1	0.5	2.7	3.2
8	1.5	3.5	5	0.6	2.5	3.1
9	1.9	3.9	5.8	1.3	3.9	5.2
10	1.7	3	4.7	1.1	2.5	3.6
11	2.3	3.3	5.6	1.3	2.7	4
12	1.5	2.5	4	0.7	2.4	3.1
13	1.9	4	5.9	1.2	2.7	3.9
14	1.1	3	4.1	0.2	2.9	3.1
15	1.6	3.4	5	1	2.8	3.8
16	2	3.2	5.2	1	3	4
17	1.9	3.6	5.5	1.1	3.2	4.3

## Sheet: Fig 2D
	Food Intake (g)
	Sal			cap			cap+AMG
Mouse#	4 hrs	8 hrs	12 hrs	4 hrs	8 hrs	12 hrs	4 hrs	8 hrs	12 hrs
1	1.3	3.4	4.7	1.1	3	4.1	1.3	3.2	4.5
2	1.3	3.1	4.4	1	2.9	3.9	1.2	3	4.2
3	1.8	2.9	4.7	0.6	1.8	2.4	1.3	2.6	3.9
4	1.6	3.2	4.8	0.8	2.9	3.7	1.5	3.3	4.8
5	1.6	1.7	3.3	1	2	3	2.2	3.5	5.7
6	1.2	2.5	3.7	1.1	2.3	3.4	0.7	2.6	3.3
7	1.2	2.9	4.1	0.5	2.7	3.2	1	2.6	3.6

## Sheet: Fig 2F
Relative Trpv1 mRNA expression
Mouse#	Control shRNA	Trpv1 shRNA
1	1.014	0.4633
2	0.9862	0.4538
3	1.23971	0.319008
4	0.806642	0.415619
5	1.01045	0.4215
6	1.01748	0.4014

## Sheet: Fig 2G
	Food Intake (g)
	Control shRNA+Sal			Control shRNA+cap
Mouse#	4 hrs	8 hrs	12 hrs	4 hrs	8 hrs	12 hrs
1	1.6	2.55	4.15	0.8	2.1	2.9
2	1.65	2.35	4	0.8	0.45	1.25
3	1.75	2.85	4.6	0.6	1.7	2.3
4	1.45	2.55	4	1.3	1.7	3
5	1.6	2.65	4.25	0.5	0.55	1.05
6	1.7	2	3.7	0.8	2.05	2.85
7	1.9	2.55	4.45	1.05	1.3	2.35
8	1.5	2.2	3.7	0.55	2.3	2.85
9	1.65	2.3	3.95	0.85	1.65	2.5

## Sheet: Fig 2H
	Food Intake (g)
	Trpv1 shRNA+Sal			Trpv1 shRNA+cap
Mouse#	4 hrs	8 hrs	12 hrs	4 hrs	8 hrs	12 hrs
1	1.6	3.25	4.85	1.4	3	4.4
2	1.65	2.95	4.6	1.3	3.2	4.5
3	1.55	2.75	4.3	1.3	2.65	3.95
4	1.65	2.8	4.45	1.5	2.55	4.05
5	2.15	2.75	4.9	1.5	2.3	3.8
6	1.35	2.8	4.15	1.15	3	4.15
7	1.05	2.3	3.35	1.4	2.65	4.05
8	1.4	2.75	4.15	1.4	2.7	4.1
9	1.8	2.45	4.25	1.3	1.1	2.4

## Sheet: Fig 3B
File name	Before	CNO
15812003	-38.9	-42.7
15812008	-45.6	-52.6
15827004	-44.4	-55.5
15827005	-37.5	-45.9
15o28003	-36.9	-42.6
15o28001	-40.9	-43.3

## Sheet: Fig 3C
	Food Iintake (g)
	sal+ i.p. sal			cap+ i.p. sal
Mouse#	4 hrs	8 hrs	12 hrs	4 hrs	8 hrs	12 hrs
1	1.8	2.5	4.3	1.3	1.9	3.2
2	2	3.1	5.1	1.7	2.5	4.2
3	1.7	3.1	4.8	1.3	2.2	3.5
4	1.9	2.9	4.8	0.6	2	2.6
5	1.9	3	4.9	1.6	1.9	3.5
6	1.5	2.3	3.8	1.2	2.7	3.9
7	2.3	2.8	5.1	1.4	2.5	3.9
8	1.9	2.8	4.7	1.2	2.1	3.3

## Sheet: Fig 3D
	Food Iintake (g)
	sal+ i.p. CNO			cap+ i.p. CNO
Mouse#	4 hrs	8 hrs	12 hrs	4 hrs	8 hrs	12 hrs
1	1.6	2.5	4.1	1.7	3.1	4.8
2	1.9	3.9	5.8	1.6	2.6	4.2
3	2	3.5	5.5	1.7	3.2	4.9
4	1.3	3	4.3	1.7	2.8	4.5
5	1.8	3.2	5	1.3	3.2	4.5
6	1.8	2.5	4.3	1.1	2.6	3.7
7	2.1	2.8	4.9	1.8	3.1	4.9
8	1.8	2.9	4.7	1.7	3.1	4.8

## Sheet: Fig 3E
	Food Iintake (g)
	Vehicle + Sal			SHU9119 + Sal			SHU9119 + Cap
Mouse#	4 hrs	8 hrs	12 hrs	4 hrs	8 hrs	12 hrs	4 hrs	8 hrs	12 hrs
1	1.8	2.1	3.9	1.4	2.4	3.8	1.7	2.5	4.2
2	2.2	2.7	4.9	1.1	2.5	3.6	1.6	2.6	4.2
3	1.9	2.2	4.1	1.7	3	4.7	1.7	2.4	4.1
4	1.8	2.3	4.1	1.3	2.5	3.8	1.6	1.9	3.5
5	1.6	2.3	3.9	1.7	2	3.7	1.4	2.7	4.1
6	2	2.3	4.3	1.8	2	3.8	1.8	2.5	4.3
7	1.1	1.7	2.8	1.5	2.2	3.7	1.4	1.7	3.1
8	1.2	2.3	3.5	1.3	2.7	4	1.4	2.5	3.9
9	1.6	2.6	4.2	1.7	2.1	3.8	1.9	2.3	4.2
10	2.1	2.6	4.7	1.9	2.9	4.8	1.5	2.6	4.1
11	2.1	2.4	4.5	2.1	2.9	5	1.4	2.2	3.6

[truncated: 15 more sheets: Fig 4D, Fig 4F, Fig 5D, Fig 6B, Fig 6C, Fig 6D, Fig 6E, Fig 6F, Fig 6G, S1_Fig, S4C, S5_Fig, S6_Fig , S7_Fig, S8 Fig]
